# Supplementary material for: Antinociceptive Effects of Aaptamine, a Sponge Component, on Peripheral Neuropathy in Rats
Source: Mar Drugs. 2023 Feb 4;21(2):113. doi: 10.3390/md21020113 (PMC9963100; doi:10.3390/md21020113)
Supplement: Supplementary file 1 [file marinedrugs-21-00113-s001.zip]

Archive with 1 entries (1 files):
- marinedrugs-2184940-supplementary.pdf
